# Supplementary material for: The Relationship between Serum Adipokines, miR-222-3p, miR-103a-3p and Glucose Regulation in Pregnancy and Two to Three Years Post-Delivery in Women with Gestational Diabetes Mellitus Adhering to Mediterranean Diet Recommendations
Source: Nutrients. 2022 Nov 8;14(22):4712. doi: 10.3390/nu14224712 (PMC9698999; doi:10.3390/nu14224712)
Supplement: Supplementary file 1 [file nutrients-14-04712-s001.zip]

Archive with 1 entries (1 files):
- nutrients-1977670-supplementary.pdf
